# Supplementary material for: Chaperonin TRiC/CCT subunit CCT7 is involved in the replication of canine parvovirus in F81 cells
Source: Front Microbiol. 2024 Feb 7;15:1346894. doi: 10.3389/fmicb.2024.1346894 (PMC10879588; doi:10.3389/fmicb.2024.1346894)
Supplement: Supplementary file 2 [file Data_Sheet_1.ZIP]

Archive with 4 entries (3 files):
- Raw data/
- Raw data/CCT7 WB original data.pdf
- Raw data/Figure 5 6 7 WB Band intensities.xlsx
- Raw data/Figure 7C 7D 7E qPCR 1130.xlsx
