# Supplementary material for: Chaperonin TRiC/CCT subunit CCT7 is involved in the replication of canine parvovirus in F81 cells
Source: Front Microbiol. 2024 Feb 7;15:1346894. doi: 10.3389/fmicb.2024.1346894 (PMC10879588; doi:10.3389/fmicb.2024.1346894)
Supplement: Supplementary file 2 [file Data_Sheet_1.ZIP › Raw data/Figure 5 6 7 WB Band intensities.xlsx]

## Sheet: Figure 5A 5C 5E 5G
FIGURE 5A
The first biological repetition
	β-actin	VP2	VP2/β-actin	Average	normalization
p3xFlag-vp2	52530	21985.2	0.418526	0.355144	1.17847
p3xFlag-vp2+pCMV-Myc	53422.3	15812.9	0.295999		0.833462
p3xFlag-vp2+pCMV-Myc-cct7	56288.3	52772.3	0.937535		2.63988
The second biological repetition
p3xFlag-vp2	43137.2	19441	0.450679	0.355144	1.269
p3xFlag-vp2+pCMV-Myc	50396.7	11917.7	0.236477		0.665864
p3xFlag-vp2+pCMV-Myc-cct7	54568.5	54005.8	0.989688		2.78672
The third biological repetition
p3xFlag-vp2	42563.1	8352	0.196226	0.355144	0.552527
p3xFlag-vp2+pCMV-Myc	50351.3	8779.3	0.174361		0.490959
p3xFlag-vp2+pCMV-Myc-cct7	51697.2	52787.7	1.02109		2.87515
FIGURE 5C
The first biological repetition
siNC	34186.1	43869.2	1.28325	1.17658	1.09066
si272	32006.6	9590.23	0.299633		0.254665
si347	39802.6	35688.9	0.896648		0.762082
si1400	36808.2	10879.8	0.295581		0.251221
The second biological repetition
siNC	30899.3	39331.5	1.27289	1.17658	1.08186
si272	26082.7	8320.35	0.318999		0.271125
si347	40177.6	28568.4	0.711053		0.604341
si1400	28230	10978.7	0.388901		0.330536
The third biological repetition
siNC	34157.7	33255.6	0.97359	1.17658	0.827477
si272	25355.2	11286.3	0.445128		0.378325
si347	34327.8	37044.1	1.07913		0.917176
si1400	32966	11600.7	0.351899		0.299087
FIGURE 5E
The first biological repetition
p3xFlag-vp2	49386.5	53464.1	1.08257	0.878774	1.2319
p3xFlag-vp2+siNC	44525.4	48610	1.09174		1.24234
p3xFlag-vp2+si272	41198.6	4477.43	0.108679		0.123671
The second biological repetition
p3xFlag-vp2	57816.1	45770.5	0.791657	0.878774	0.900865
p3xFlag-vp2+siNC	42573.4	57811.2	1.35792		1.54524
p3xFlag-vp2+si272	38749.6	7334.13	0.18927		0.21538
The third biological repetition
p3xFlag-vp2	49394.9	37643.8	0.762099	0.878774	0.86723
p3xFlag-vp2+siNC	50181.3	49236.9	0.981181		1.11653
p3xFlag-vp2+si272	49874.6	3148.82	0.0631347		0.0718441
FIGURE 5G
The first biological repetition
CPV	56427.8	51778.8	0.91761	1.05807	0.867246
CPV+siNC	51936.7	58915.9	1.13438		1.07212
CPV+si272	55941.8	2042.26	0.0365069		0.0345032
The second biological repetition
CPV	48428.9	56616.5	1.16906	1.05807	1.1049
CPV+siNC	42961.1	50022	1.16435		1.10045
CPV+si272	41017.7	8046.76	0.196178		0.18541
The third biological repetition
CPV	51235.5	55721	1.08755	1.05807	1.02786
CPV+siNC	45902.3	45016.4	0.980701		0.926875
CPV+si272	43748.4	9429.7	0.215544		0.203714

## Sheet: Figure 6A 6B
FIGURE 6A
The first biological repetition
	β-actin	VP2	VP2/β-actin	Average	normalization
p3xFlag-vp2+pCMV-Myc(CHX 0h)	20618.8	22162.1	1.07485	1.25119	0.859056
p3xFlag-vp2+pCMV-Myc(CHX 1h)	19979.1	25272.5	1.26495		1.01099
p3xFlag-vp2+pCMV-Myc(CHX 2h)	19084.1	19424.9	1.01785		0.813507
p3xFlag-vp2+pCMV-Myc(CHX 3h)	22975	18106.1	0.788078		0.629862
p3xFlag-vp2+pCMV-Myc(CHX 4h)	19473.7	14196	0.728984		0.582631
p3xFlag-vp2+pCMV-Myc(CHX 5h)	26561.8	10039.4	0.377963		0.302082
p3xFlag-vp2+pCMV-Myc-cct7(CHX 0h)	20542.3	22622.6	1.10127	1.11067	0.991538
p3xFlag-vp2+pCMV-Myc-cct7(CHX 1h)	20554.2	21985.7	1.06964		0.963065
p3xFlag-vp2+pCMV-Myc-cct7(CHX 2h)	24943.3	24147.5	0.968094		0.871632
p3xFlag-vp2+pCMV-Myc-cct7(CHX 3h)	24404.9	24422.7	1.00073		0.901017
p3xFlag-vp2+pCMV-Myc-cct7(CHX 4h)	26022	20577.5	0.790776		0.711983
p3xFlag-vp2+pCMV-Myc-cct7(CHX 5h)	18964.3	14020.5	0.739309		0.665644
The second biological repetition
p3xFlag-vp2+pCMV-Myc(CHX 0h)	20280.2	29304.6	1.44499	1.25119	1.15489
p3xFlag-vp2+pCMV-Myc(CHX 1h)	20437.1	26156.2	1.27984		1.0229
p3xFlag-vp2+pCMV-Myc(CHX 2h)	25795.1	26271.4	1.01846		0.813994
p3xFlag-vp2+pCMV-Myc(CHX 3h)	24297.6	16445.3	0.676825		0.540944
p3xFlag-vp2+pCMV-Myc(CHX 4h)	20032.7	10832.8	0.540755		0.432192
p3xFlag-vp2+pCMV-Myc(CHX 5h)	22653.4	8179.93	0.361091		0.288598
p3xFlag-vp2+pCMV-Myc-cct7(CHX 0h)	24324.8	27217.9	1.11893	1.11067	1.00744
p3xFlag-vp2+pCMV-Myc-cct7(CHX 1h)	20033.3	25599.8	1.27786		1.15053
p3xFlag-vp2+pCMV-Myc-cct7(CHX 2h)	25383.5	22657.1	0.892592		0.803654
p3xFlag-vp2+pCMV-Myc-cct7(CHX 3h)	25828.1	24395.7	0.944542		0.850428
p3xFlag-vp2+pCMV-Myc-cct7(CHX 4h)	22147.2	21675.3	0.978694		0.881176
p3xFlag-vp2+pCMV-Myc-cct7(CHX 5h)	18682.5	17503.8	0.936908		0.843554
The third biological repetition
p3xFlag-vp2+pCMV-Myc(CHX 0h)	22872.6	28219	1.23375	1.25119	0.986055
p3xFlag-vp2+pCMV-Myc(CHX 1h)	24633.4	25829.8	1.04857		0.838053
p3xFlag-vp2+pCMV-Myc(CHX 2h)	25165.1	26435.4	1.05048		0.839583
p3xFlag-vp2+pCMV-Myc(CHX 3h)	26970.6	14858.9	0.550928		0.440322
p3xFlag-vp2+pCMV-Myc(CHX 4h)	24608.4	8577.38	0.348555		0.278578
p3xFlag-vp2+pCMV-Myc(CHX 5h)	22843.1	4626.23	0.202523		0.161864
p3xFlag-vp2+pCMV-Myc-cct7(CHX 0h)	26767.2	29759.8	1.1118	1.11067	1.00102
p3xFlag-vp2+pCMV-Myc-cct7(CHX 1h)	21969.2	24344.1	1.1081		0.997692
p3xFlag-vp2+pCMV-Myc-cct7(CHX 2h)	22509.7	22503.8	0.99974		0.900125
p3xFlag-vp2+pCMV-Myc-cct7(CHX 3h)	22706.7	20753.3	0.913975		0.822906
p3xFlag-vp2+pCMV-Myc-cct7(CHX 4h)	23838	22640.1	0.949749		0.855116
p3xFlag-vp2+pCMV-Myc-cct7(CHX 5h)	21048	12785.4	0.607444		0.546918
FIGURE 6B
The first biological repetition
	β-actin	VP2	VP2/β-actin	Average	normalization
p3xFlag-vp2+siNC(CHX 0h)	20265.2	29398	1.45067	1.33493	1.0867
p3xFlag-vp2+siNC(CHX 1.0h)	24419.5	22039.2	0.902524		0.676085
p3xFlag-vp2+siNC(CHX 1.5h)	23421.4	18706.6	0.798698		0.598308
p3xFlag-vp2+siNC(CHX 2.0h)	21136.8	18713.9	0.885371		0.663235
p3xFlag-vp2+siNC(CHX 2.5h)	18230.1	17903.8	0.982104		0.735699
p3xFlag-vp2+siNC(CHX 3.0h)	23530.4	13771	0.585241		0.438407
p3xFlag-vp2+si272(CHX 0h)	22881.5	29851.8	1.30463	1.27161	1.02596
p3xFlag-vp2+si272(CHX 1.0h)	16689.2	16913.1	1.01342		0.796955
p3xFlag-vp2+si272(CHX 1.5h)	21841.8	13913.5	0.637012		0.500949
p3xFlag-vp2+si272(CHX 2.0h)	23987.8	15262.2	0.636249		0.500349
p3xFlag-vp2+si272(CHX 2.5h)	20065.7	8667.81	0.431972		0.339705
p3xFlag-vp2+si272(CHX 3.0h)	23252.1	2991.48	0.128654		0.101174
The second biological repetition
p3xFlag-vp2+siNC(CHX 0h)	25818.8	26543.2	1.02805	1.33493	0.770121
p3xFlag-vp2+siNC(CHX 1.0h)	19084.4	21317.6	1.11702		0.836761
p3xFlag-vp2+siNC(CHX 1.5h)	20424.1	19082.7	0.934321		0.699904
p3xFlag-vp2+siNC(CHX 2.0h)	19292.8	17154.2	0.889151		0.666067
p3xFlag-vp2+siNC(CHX 2.5h)	19089.5	15595.6	0.81697		0.611996
p3xFlag-vp2+siNC(CHX 3.0h)	22886.1	13002.6	0.568144		0.425599
p3xFlag-vp2+si272(CHX 0h)	21539.9	32719.2	1.519	1.27161	1.19455
p3xFlag-vp2+si272(CHX 1.0h)	19964.2	16906.6	0.846849		0.665965
p3xFlag-vp2+si272(CHX 1.5h)	20958.1	12469.7	0.594984		0.467897
p3xFlag-vp2+si272(CHX 2.0h)	24107.4	14047.1	0.582686		0.458226
p3xFlag-vp2+si272(CHX 2.5h)	23855.2	7524.26	0.315413		0.248042
p3xFlag-vp2+si272(CHX 3.0h)	25190.5	2717.99	0.107898		0.084851
The third biological repetition
p3xFlag-vp2+siNC(CHX 0h)	19035.1	29048.6	1.52606	1.33493	1.14318
p3xFlag-vp2+siNC(CHX 1.0h)	21119.5	27842.9	1.31835		0.987583
p3xFlag-vp2+siNC(CHX 1.5h)	25023.1	22349.3	0.89315		0.669063
p3xFlag-vp2+siNC(CHX 2.0h)	21862.1	21037.3	0.962275		0.720844
p3xFlag-vp2+siNC(CHX 2.5h)	21956.2	19411.8	0.884116		0.662296
p3xFlag-vp2+siNC(CHX 3.0h)	24569.8	14284.9	0.5814		0.435529
p3xFlag-vp2+si272(CHX 0h)	27406.1	27165.1	0.991206	1.27161	0.779488
p3xFlag-vp2+si272(CHX 1.0h)	22487	13456.2	0.598397		0.470581
p3xFlag-vp2+si272(CHX 1.5h)	19116	13140.7	0.687423		0.540592
p3xFlag-vp2+si272(CHX 2.0h)	18405.7	12547.4	0.681712		0.536101
p3xFlag-vp2+si272(CHX 2.5h)	18750.5	6805.26	0.362937		0.285415
p3xFlag-vp2+si272(CHX 3.0h)	21208.3	2889.28	0.136234		0.107135

## Sheet: Figure 7A
FIGURE 7A
			β-actin	VP2	VP2/β-actin	Average	normalization
	The first biological repetition	DMSO(12h)	28036.1	5432.65	0.193773	0.208796	0.928052
	The second biological repetition	DMSO(12h)	34357.5	7026.89	0.204523		0.979536
	The third biological repetition	DMSO(12h)	28195.7	6431.18	0.228091		1.09241
	The first biological repetition	HSF1A(25µM,12h)	19887.1	594.021	0.0298696		0.143057
	The second biological repetition	HSF1A(25µM,12h)	23522.6	761.263	0.032363		0.154998
	The third biological repetition	HSF1A(25µM,12h)	23034.9	669.849	0.0290798		0.139274
	The first biological repetition	HSF1A(50µM,12h)	21090.5	300.364	0.0142416		0.0682085
	The second biological repetition	HSF1A(50µM,12h)	18550.2	396.192	0.0213579		0.102291
	The third biological repetition	HSF1A(50µM,12h)	20301.3	422.778	0.0208251		0.0997392
	The first biological repetition	DMSO(24h)	22057.1	22779.3	1.03274	1.22752	0.841323
	The second biological repetition	DMSO(24h)	17702.6	26242	1.48238		1.20762
	The third biological repetition	DMSO(24h)	24673.7	28805.2	1.16745		0.951058
	The first biological repetition	HSF1A(25µM,24h)	17793.6	3482.72	0.195729		0.15945
	The second biological repetition	HSF1A(25µM,24h)	16948.1	7318.62	0.431827		0.351786
	The third biological repetition	HSF1A(25µM,24h)	21294	5631.13	0.264447		0.215431
	The first biological repetition	HSF1A(50µM,24h)	20740.4	451.607	0.0217742		0.0177383
	The second biological repetition	HSF1A(50µM,24h)	16692.5	720.849	0.043184		0.0351797
	The third biological repetition	HSF1A(50µM,24h)	25820.6	552.314	0.0213904		0.0174256
	The first biological repetition	DMSO(36h)	24175	29856.5	1.23501	1.63933	0.753367
	The second biological repetition	DMSO(36h)	16906.3	37722.4	2.23126		1.36109
	The third biological repetition	DMSO(36h)	27063.3	39287.9	1.4517		0.885547
	The first biological repetition	HSF1A(25µM,36h)	21127.4	5591.03	0.264634		0.161428
	The second biological repetition	HSF1A(25µM,36h)	16392.2	8455.84	0.515845		0.314669
	The third biological repetition	HSF1A(25µM,36h)	20182.3	8730.91	0.432603		0.26389
	The first biological repetition	HSF1A(50µM,36h)	24355.9	493.607	0.0202664		0.0123626
	The second biological repetition	HSF1A(50µM,36h)	19709.2	600.314	0.0304586		0.01858
	The third biological repetition	HSF1A(50µM,36h)	19151.5	640.728	0.0334557		0.0204082
