# Supplementary material for: Chaperonin TRiC/CCT subunit CCT7 is involved in the replication of canine parvovirus in F81 cells
Source: Front Microbiol. 2024 Feb 7;15:1346894. doi: 10.3389/fmicb.2024.1346894 (PMC10879588; doi:10.3389/fmicb.2024.1346894)
Supplement: Supplementary file 2 [file Data_Sheet_1.ZIP › Raw data/Figure 7C 7D 7E qPCR 1130.xlsx]

## Sheet: figure 7C
FIGURE 7C
The first biological repetition	sample CT	virus copy	virus copy of pcr system/3*400*11/3*1000
std1	6.33854	1.68663e+08	8.24576e+13
std1	6.31695	1.68663e+08	8.24576e+13
std1	6.42413	1.68663e+08	8.24576e+13
std2	9.4505	2.10829e+07	1.03072e+13
std2	9.24613	2.10829e+07	1.03072e+13
std2	9.3208	2.10829e+07	1.03072e+13
std3	12.3836	2.63536e+06	1.2884e+12
std3	12.2516	2.63536e+06	1.2884e+12
std3	12.3798	2.63536e+06	1.2884e+12
std4	15.9298	329421	1.6105e+11
std4	15.6153	329421	1.6105e+11
std4	15.641	329421	1.6105e+11
std5	19.049	41177.6	2.01313e+10
std5	18.6924	41177.6	2.01313e+10
std5	18.8772	41177.6	2.01313e+10
std6	22.0441	5147.2	2.51641e+09
std6	22.0641	5147.2	2.51641e+09
std6	22.0892	5147.2	2.51641e+09
std7	25.1271	643.399	3.14551e+08
std7	25.0745	643.399	3.14551e+08
std7	25.0508	643.399	3.14551e+08
std8	28.2513	80.4249	3.93189e+07
std8	27.9632	80.4249	3.93189e+07
std8	27.8533	80.4249	3.93189e+07
sample 12 h DMSO	21.0917	9554.4	4.67104e+09
sample 12 h DMSO	20.8586	11151.5	5.45185e+09
sample 12 h DMSO	21.1642	9105.75	4.4517e+09
sample 12 h 25 μM HSF1A	22.6783	3335.99	1.63093e+09
sample 12 h 25 μM HSF1A	22.6518	3395.24	1.65989e+09
sample 12 h 25 μM HSF1A	22.638	3426.33	1.67509e+09
sample 12 h 50 Μm HSF1A	21.8982	5596.35	2.73599e+09
sample 12 h 50 Μm HSF1A	21.7507	6171.71	3.01728e+09
sample 12 h 50 Μm HSF1A	21.8775	5673.8	2.77386e+09
sample 24 h DMSO	17.6808	91751.9	4.48565e+10
sample 24 h DMSO	17.5788	98173.6	4.7996e+10
sample 24 h DMSO	17.7358	88466.1	4.32501e+10
sample 24 h 25 μM HSF1A	20.9788	10297.2	5.03418e+09
sample 24 h 25 μM HSF1A	20.9955	10184	4.97882e+09
sample 24 h 25 μM HSF1A	20.8906	10917.5	5.33746e+09
sample 24 h 50 Μm HSF1A	22.6837	3324.04	1.62509e+09
sample 24 h 50 Μm HSF1A	22.5325	3674.69	1.79652e+09
sample 24 h 50 Μm HSF1A	22.532	3675.8	1.79706e+09
sample 36 h DMSO	16.6497	181795	8.88777e+10
sample 36 h DMSO	16.6494	181837	8.88982e+10
sample 36 h DMSO	16.6067	187057	9.145e+10
sample 36 h 25 μM HSF1A	21.4531	7518.16	3.67554e+09
sample 36 h 25 μM HSF1A	21.406	7756.66	3.79215e+09
sample 36 h 25 μM HSF1A	21.3384	8112.14	3.96593e+09
sample 36 h 50 Μm HSF1A	23.5292	1897.41	9.2762e+08
sample 36 h 50 Μm HSF1A	23.5143	1916.21	9.36812e+08
sample 36 h 50 Μm HSF1A	23.4316	2024.2	9.89609e+08
The second biological repetition
std1	6.47173	1.68663e+08	8.24576e+13
std1	6.59534	1.68663e+08	8.24576e+13
std1	6.38749	1.68663e+08	8.24576e+13
std2	9.41647	2.10829e+07	1.03072e+13
std2	9.41486	2.10829e+07	1.03072e+13
std2	9.10046	2.10829e+07	1.03072e+13
std3	12.4338	2.63536e+06	1.2884e+12
std3	12.6719	2.63536e+06	1.2884e+12
std3	12.2837	2.63536e+06	1.2884e+12
std4	15.8922	329421	1.6105e+11
std4	15.8025	329421	1.6105e+11
std4	15.7862	329421	1.6105e+11
std5	18.935	41177.6	2.01313e+10
std5	19.0112	41177.6	2.01313e+10
std5	18.8184	41177.6	2.01313e+10
std6	22.2487	5147.2	2.51641e+09
std6	22.1116	5147.2	2.51641e+09
std6	22.1222	5147.2	2.51641e+09
std7	25.3408	643.399	3.14551e+08
std7	25.2283	643.399	3.14551e+08
std7	25.1954	643.399	3.14551e+08
std8	27.9045	80.4249	3.93189e+07
std8	28.1498	80.4249	3.93189e+07
std8	28.1102	80.4249	3.93189e+07
sample 12 h DMSO	21.3743	8052.08	3.93657e+09
sample 12 h DMSO	21.3172	8364.48	4.0893e+09
sample 12 h DMSO	21.605	6905.03	3.37579e+09
sample 12 h 25 μM HSF1A	23.1408	2482.79	1.21381e+09
sample 12 h 25 μM HSF1A	23.1755	2425.97	1.18603e+09
sample 12 h 25 μM HSF1A	23.0914	2565.77	1.25438e+09
sample 12 h 50 Μm HSF1A	22.2195	4585.97	2.24203e+09
sample 12 h 50 Μm HSF1A	22.2926	4367.99	2.13546e+09
sample 12 h 50 Μm HSF1A	22.1783	4713.44	2.30435e+09
sample 24 h DMSO	18.1299	69883.7	3.41653e+10
sample 24 h DMSO	18.1798	67599.8	3.30488e+10
sample 24 h DMSO	18.1194	70374.3	3.44052e+10
sample 24 h 25 μM HSF1A	21.2591	8694.47	4.25063e+09
sample 24 h 25 μM HSF1A	21.4261	7779.25	3.80319e+09
sample 24 h 25 μM HSF1A	21.2608	8684.19	4.2456e+09
sample 24 h 50 Μm HSF1A	23.1712	2432.95	1.18944e+09
sample 24 h 50 Μm HSF1A	23.3722	2128.16	1.04043e+09
sample 24 h 50 Μm HSF1A	23.135	2492.3	1.21846e+09
sample 36 h DMSO	17.1832	131287	6.41846e+10
sample 36 h DMSO	17.0782	140797	6.88342e+10
sample 36 h DMSO	17.2375	126622	6.19042e+10
sample 36 h 25 μM HSF1A	22.1179	4906.93	2.39894e+09
sample 36 h 25 μM HSF1A	22.0819	5026.04	2.45718e+09
sample 36 h 25 μM HSF1A	22.0687	5070.36	2.47884e+09
sample 36 h 50 Μm HSF1A	24.2391	1194.69	5.8407e+08
sample 36 h 50 Μm HSF1A	24.0774	1330.51	6.50473e+08
sample 36 h 50 Μm HSF1A	24.2773	1164.65	5.69384e+08
The third biological repetition
std1	6.74518	1.68663e+08	8.24576e+13
std1	6.85137	1.68663e+08	8.24576e+13
std1	6.71709	1.68663e+08	8.24576e+13
std2	9.67817	2.10829e+07	1.03072e+13
std2	9.80645	2.10829e+07	1.03072e+13
std2	9.6009	2.10829e+07	1.03072e+13
std3	12.854	2.63536e+06	1.2884e+12
std3	12.6723	2.63536e+06	1.2884e+12
std3	12.8259	2.63536e+06	1.2884e+12
std4	16.0443	329421	1.6105e+11
std4	16.066	329421	1.6105e+11
std4	15.9937	329421	1.6105e+11
std5	19.1775	41177.6	2.01313e+10
std5	19.1937	41177.6	2.01313e+10
std5	19.1036	41177.6	2.01313e+10
std6	22.2169	5147.2	2.51641e+09
std6	22.2196	5147.2	2.51641e+09
std6	22.1471	5147.2	2.51641e+09
std7	25.5388	643.399	3.14551e+08
std7	25.4802	643.399	3.14551e+08
std7	25.3341	643.399	3.14551e+08
std8	28.5233	80.4249	3.93189e+07
std8	28.5595	80.4249	3.93189e+07
std8	28.7256	80.4249	3.93189e+07
sample 12 h DMSO	22.1595	5704.47	2.78885e+09
sample 12 h DMSO	22.386	4908.84	2.39988e+09
sample 12 h DMSO	22.0432	6161.83	3.01245e+09
sample 12 h 25 μM HSF1A	24.0077	1674.6	8.18693e+08
sample 12 h 25 μM HSF1A	24.1278	1546.39	7.56015e+08
sample 12 h 25 μM HSF1A	24.0679	1609.03	7.86639e+08
sample 12 h 50 Μm HSF1A	23.079	3100.04	1.51557e+09
sample 12 h 50 Μm HSF1A	23.2744	2723.27	1.33137e+09
sample 12 h 50 Μm HSF1A	23.1751	2908.67	1.42202e+09
sample 24 h DMSO	18.6874	57046.3	2.78893e+10
sample 24 h DMSO	18.7657	54157.6	2.64771e+10
sample 24 h DMSO	18.7186	55876.2	2.73173e+10
sample 24 h 25 μM HSF1A	21.9765	6440.53	3.1487e+09
sample 24 h 25 μM HSF1A	22.1223	5846.68	2.85838e+09
sample 24 h 25 μM HSF1A	22.0197	6258.55	3.05973e+09
sample 24 h 50 Μm HSF1A	24.0516	1626.47	7.95165e+08
sample 24 h 50 Μm HSF1A	24.0331	1646.55	8.0498e+08
sample 24 h 50 Μm HSF1A	24.2386	1436.85	7.02461e+08
sample 36 h DMSO	18.0651	86190.4	4.21375e+10
sample 36 h DMSO	18.0634	86283.6	4.21831e+10
sample 36 h DMSO	17.9937	90367.6	4.41797e+10
sample 36 h 25 μM HSF1A	23.1179	3021.15	1.47701e+09
sample 36 h 25 μM HSF1A	23.1586	2940.71	1.43768e+09
sample 36 h 25 μM HSF1A	23.0359	3190.04	1.55958e+09
sample 36 h 50 Μm HSF1A	25.1289	796.134	3.89221e+08
sample 36 h 50 Μm HSF1A	25.276	722.135	3.53044e+08
sample 36 h 50 Μm HSF1A	25.1097	806.319	3.942e+08

## Sheet: figure7D
FIGURE 7D
The first biological repetition	sample CT	virus copy	virus copy of pcr system/3*400*11/3*1000
std1	6.5616	1.68663e+08	8.24576e+13
std1	6.38649	1.68663e+08	8.24576e+13
std1	6.46644	1.68663e+08	8.24576e+13
std2	9.31865	2.10829e+07	1.03072e+13
std2	9.11842	2.10829e+07	1.03072e+13
std2	9.32132	2.10829e+07	1.03072e+13
std3	12.3148	2.63536e+06	1.2884e+12
std3	12.1248	2.63536e+06	1.2884e+12
std3	12.2446	2.63536e+06	1.2884e+12
std4	15.7169	329421	1.6105e+11
std4	15.4524	329421	1.6105e+11
std4	15.5865	329421	1.6105e+11
std5	18.6935	41177.6	2.01313e+10
std5	18.657	41177.6	2.01313e+10
std5	18.8452	41177.6	2.01313e+10
std6	21.7759	5147.2	2.51641e+09
std6	21.6987	5147.2	2.51641e+09
std6	21.8196	5147.2	2.51641e+09
std7	24.7568	643.399	3.14551e+08
std7	24.7233	643.399	3.14551e+08
std7	25.0017	643.399	3.14551e+08
std8	27.6691	80.4249	3.93189e+07
std8	27.7519	80.4249	3.93189e+07
std8	28.0394	80.4249	3.93189e+07
sample 12 h NC	24.0651	1115.89	5.45546e+08
sample 12 h NC	24.1195	1075.87	5.25983e+08
sample 12 h NC	24.0267	1145.05	5.59803e+08
sample 12 h si CCT7	24.3725	907.873	4.43849e+08
sample 12 h si CCT7	24.3534	919.58	4.49572e+08
sample 12 h si CCT7	24.4737	848.24	4.14695e+08
sample 24 h NC	20.6122	11330.1	5.53917e+09
sample 24 h NC	20.8317	9777.98	4.78035e+09
sample 24 h NC	20.6297	11198.3	5.47474e+09
sample24 h si CCT7	24.0302	1142.35	5.58484e+08
sample24 h si CCT7	24.0972	1092.12	5.33925e+08
sample24 h si CCT7	24.165	1043.55	5.1018e+08
sample 36 h NC	18.6231	43063.8	2.10534e+10
sample 36 h NC	18.6727	41652.9	2.03636e+10
sample 36 h NC	18.668	41785.9	2.04287e+10
sample 36 h si CCT7	22.8814	2470.05	1.20758e+09
sample 36 h si CCT7	23.0252	2242.8	1.09648e+09
sample 36 h si CCT7	23.0068	2270.71	1.11013e+09
The second biological repetition
std1	6.27144	1.68663e+08	8.24576e+13
std1	6.39905	1.68663e+08	8.24576e+13
std1	6.48771	1.68663e+08	8.24576e+13
std2	9.44355	2.10829e+07	1.03072e+13
std2	9.2084	2.10829e+07	1.03072e+13
std2	9.42516	2.10829e+07	1.03072e+13
std3	12.3086	2.63536e+06	1.2884e+12
std3	12.2613	2.63536e+06	1.2884e+12
std3	12.6591	2.63536e+06	1.2884e+12
std4	15.7307	329421	1.6105e+11
std4	15.5832	329421	1.6105e+11
std4	15.8934	329421	1.6105e+11
std5	18.8779	41177.6	2.01313e+10
std5	18.6919	41177.6	2.01313e+10
std5	19.0376	41177.6	2.01313e+10
std6	22.0342	5147.2	2.51641e+09
std6	21.7252	5147.2	2.51641e+09
std6	22.1006	5147.2	2.51641e+09
std7	25.366	643.399	3.14551e+08
std7	24.7759	643.399	3.14551e+08
std7	24.9791	643.399	3.14551e+08
std8	28.2144	80.4249	3.93189e+07
std8	27.8453	80.4249	3.93189e+07
std8	27.835	80.4249	3.93189e+07
sample 12 h NC	24.2993	984.485	4.81304e+08
sample 12 h NC	24.3718	937.896	4.58527e+08
sample 12 h NC	24.3458	954.356	4.66574e+08
sample 12 h si CCT7	24.6643	771.186	3.77024e+08
sample 12 h si CCT7	24.7102	747.862	3.65621e+08
sample 12 h si CCT7	24.7261	739.973	3.61765e+08
sample 24 h NC	20.8818	9684.67	4.73473e+09
sample 24 h NC	21.0054	8916.21	4.35904e+09
sample 24 h NC	20.868	9774.57	4.77868e+09
sample24 h si CCT7	24.3584	946.307	4.62639e+08
sample24 h si CCT7	24.3126	975.791	4.77053e+08
sample24 h si CCT7	24.4272	903.781	4.41849e+08
sample 36 h NC	18.7616	39998.7	1.95549e+10
sample 36 h NC	18.8745	37089.9	1.81328e+10
sample 36 h NC	18.7624	39978.9	1.95452e+10
sample 36 h si CCT7	23.0642	2249.19	1.0996e+09
sample 36 h si CCT7	22.9638	2405.5	1.17602e+09
sample 36 h si CCT7	23.1354	2144.57	1.04846e+09
The third biological repetition
std1	6.84876	1.68663e+08	8.24576e+13
std1	6.94092	1.68663e+08	8.24576e+13
std1	6.84119	1.68663e+08	8.24576e+13
std2	9.73746	2.10829e+07	1.03072e+13
std2	9.8454	2.10829e+07	1.03072e+13
std2	9.62292	2.10829e+07	1.03072e+13
std3	12.8441	2.63536e+06	1.2884e+12
std3	13.0431	2.63536e+06	1.2884e+12
std3	13.0359	2.63536e+06	1.2884e+12
std4	16.1255	329421	1.6105e+11
std4	16.4441	329421	1.6105e+11
std4	16.1468	329421	1.6105e+11
std5	19.6694	41177.6	2.01313e+10
std5	19.3302	41177.6	2.01313e+10
std5	19.2769	41177.6	2.01313e+10
std6	22.7305	5147.2	2.51641e+09
std6	22.4251	5147.2	2.51641e+09
std6	22.4212	5147.2	2.51641e+09
std7	25.8005	643.399	3.14551e+08
std7	25.5284	643.399	3.14551e+08
std7	25.424	643.399	3.14551e+08
std8	29.1192	80.4249	3.93189e+07
std8	28.3283	80.4249	3.93189e+07
std8	28.4395	80.4249	3.93189e+07
sample 12 h NC	25.1349	834.643	4.08048e+08
sample 12 h NC	25.216	790.881	3.86653e+08
sample 12 h NC	25.0569	879.058	4.29762e+08
sample 12 h si CCT7	25.6851	579.108	2.8312e+08
sample 12 h si CCT7	25.6978	574.217	2.80728e+08
sample 12 h si CCT7	25.6147	606.836	2.96675e+08
sample 24 h NC	21.7165	8088.62	3.95444e+09
sample 24 h NC	21.7944	7680.85	3.75508e+09
sample 24 h NC	21.7831	7738.32	3.78318e+09
sample24 h si CCT7	25.109	849.126	4.15128e+08
sample24 h si CCT7	25.0966	856.179	4.18576e+08
sample24 h si CCT7	25.0698	871.575	4.26103e+08
sample 36 h NC	19.5191	34828.2	1.70271e+10
sample 36 h NC	19.5379	34395.1	1.68154e+10
sample 36 h NC	19.7593	29690.9	1.45156e+10
sample 36 h si CCT7	23.8855	1914.32	9.35889e+08
sample 36 h si CCT7	24.0277	1741.72	8.51506e+08
sample 36 h si CCT7	23.983	1794.28	8.77203e+08

## Sheet: figure 7E
FIGURE 7E
The first biological repetition	sample CT	virus copy	virus copy of pcr system/3*400*11/3*1000
std1	6.79818	1.68663e+08	8.24576e+13
std1	6.63321	1.68663e+08	8.24576e+13
std1	6.96055	1.68663e+08	8.24576e+13
std2	9.74515	2.10829e+07	1.03072e+13
std2	9.57659	2.10829e+07	1.03072e+13
std2	9.64064	2.10829e+07	1.03072e+13
std3	13.0626	2.63536e+06	1.2884e+12
std3	13.1854	2.63536e+06	1.2884e+12
std3	12.7433	2.63536e+06	1.2884e+12
std4	16.3116	329421	1.6105e+11
std4	16.1928	329421	1.6105e+11
std4	16.2646	329421	1.6105e+11
std5	19.3781	41177.6	2.01313e+10
std5	19.2683	41177.6	2.01313e+10
std5	19.3373	41177.6	2.01313e+10
std6	22.3755	5147.2	2.51641e+09
std6	22.1294	5147.2	2.51641e+09
std6	22.3518	5147.2	2.51641e+09
std7	25.9991	643.399	3.14551e+08
std7	25.6218	643.399	3.14551e+08
std7	25.7158	643.399	3.14551e+08
std8	29.0507	80.4249	3.93189e+07
std8	28.8032	80.4249	3.93189e+07
std8	28.6028	80.4249	3.93189e+07
std1 of 24 h	6.98839	1.68663e+08	8.24576e+13
std1 of 24 h	6.71171	1.68663e+08	8.24576e+13
std1 of 24 h	6.7388	1.68663e+08	8.24576e+13
std2 of 24 h	9.6667	2.10829e+07	1.03072e+13
std2 of 24 h	9.68257	2.10829e+07	1.03072e+13
std2 of 24 h	9.53785	2.10829e+07	1.03072e+13
std3 of 24 h	12.953	2.63536e+06	1.2884e+12
std3 of 24 h	12.6903	2.63536e+06	1.2884e+12
std3 of 24 h	12.7715	2.63536e+06	1.2884e+12
std4 of 24 h	16.2185	329421	1.6105e+11
std4 of 24 h	16.1844	329421	1.6105e+11
std4 of 24 h	15.9967	329421	1.6105e+11
std5 of 24 h	19.4096	41177.6	2.01313e+10
std5 of 24 h	19.4501	41177.6	2.01313e+10
std5 of 24 h	19.1886	41177.6	2.01313e+10
std6 of 24 h	22.6315	5147.2	2.51641e+09
std6 of 24 h	22.512	5147.2	2.51641e+09
std6 of 24 h	22.4808	5147.2	2.51641e+09
std7 of 24 h	25.9631	643.399	3.14551e+08
std7 of 24 h	25.6753	643.399	3.14551e+08
std7 of 24 h	25.5297	643.399	3.14551e+08
std8 of 24 h	28.9788	80.4249	3.93189e+07
std8 of 24 h	28.7405	80.4249	3.93189e+07
std8 of 24 h	28.6131	80.4249	3.93189e+07
sample 12 h NC	25.6508	667.831	3.26495e+08
sample 12 h NC	25.7924	608.545	2.97511e+08
sample 12 h NC	25.6646	661.841	3.23567e+08
sample 12 h CCT7	25.7332	632.652	3.09297e+08
sample 12 h CCT7	25.6912	650.378	3.17963e+08
sample 12 h CCT7	25.6975	647.699	3.16653e+08
sample 24 h NC	25.0867	939.562	4.59341e+08
sample 24 h NC	25.1051	928.24	4.53806e+08
sample 24 h NC	25.2261	857.395	4.19171e+08
sample24 h CCT7	22.2823	5915.86	2.8922e+09
sample24 h CCT7	22.3809	5545.56	2.71116e+09
sample24 h CCT7	22.263	5991.54	2.9292e+09
sample 36 h NC	21.3203	11479.9	5.61239e+09
sample 36 h NC	21.2565	11971.3	5.85263e+09
sample 36 h NC	21.2939	11681.1	5.71077e+09
sample 36 h CCT7	21.1884	12519.2	6.12047e+09
sample 36 h CCT7	21.1615	12742.3	6.22959e+09
sample 36 h CCT7	21.202	12407.6	6.06592e+09
The second biological repetition
std1	6.79818	1.68663e+08	8.24576e+13
std1	6.63321	1.68663e+08	8.24576e+13
std1	6.96055	1.68663e+08	8.24576e+13
std2	9.74515	2.10829e+07	1.03072e+13
std2	9.57659	2.10829e+07	1.03072e+13
std2	9.64064	2.10829e+07	1.03072e+13
std3	13.0626	2.63536e+06	1.2884e+12
std3	13.1854	2.63536e+06	1.2884e+12
std3	12.7433	2.63536e+06	1.2884e+12
std4	16.3116	329421	1.6105e+11
std4	16.1928	329421	1.6105e+11
std4	16.2646	329421	1.6105e+11
std5	19.3781	41177.6	2.01313e+10
std5	19.2683	41177.6	2.01313e+10
std5	19.3373	41177.6	2.01313e+10
std6	22.3755	5147.2	2.51641e+09
std6	22.1294	5147.2	2.51641e+09
std6	22.3518	5147.2	2.51641e+09
std7	25.9991	643.399	3.14551e+08
std7	25.6218	643.399	3.14551e+08
std7	25.7158	643.399	3.14551e+08
std8	29.0507	80.4249	3.93189e+07
std8	28.8032	80.4249	3.93189e+07
std8	28.6028	80.4249	3.93189e+07
std1 of 24 h	6.98839	1.68663e+08	8.24576e+13
std1 of 24 h	6.71171	1.68663e+08	8.24576e+13
std1 of 24 h	6.7388	1.68663e+08	8.24576e+13
std2 of 24 h	9.6667	2.10829e+07	1.03072e+13
std2 of 24 h	9.68257	2.10829e+07	1.03072e+13
std2 of 24 h	9.53785	2.10829e+07	1.03072e+13
std3 of 24 h	12.953	2.63536e+06	1.2884e+12
std3 of 24 h	12.6903	2.63536e+06	1.2884e+12
std3 of 24 h	12.7715	2.63536e+06	1.2884e+12
std4 of 24 h	16.2185	329421	1.6105e+11
std4 of 24 h	16.1844	329421	1.6105e+11
std4 of 24 h	15.9967	329421	1.6105e+11
std5 of 24 h	19.4096	41177.6	2.01313e+10
std5 of 24 h	19.4501	41177.6	2.01313e+10
std5 of 24 h	19.1886	41177.6	2.01313e+10
std6 of 24 h	22.6315	5147.2	2.51641e+09
std6 of 24 h	22.512	5147.2	2.51641e+09
std6 of 24 h	22.4808	5147.2	2.51641e+09
std7 of 24 h	25.9631	643.399	3.14551e+08
std7 of 24 h	25.6753	643.399	3.14551e+08
std7 of 24 h	25.5297	643.399	3.14551e+08
std8 of 24 h	28.9788	80.4249	3.93189e+07
std8 of 24 h	28.7405	80.4249	3.93189e+07
std8 of 24 h	28.6131	80.4249	3.93189e+07
sample 12 h NC	25.6898	650.967	3.18251e+08
sample 12 h NC	25.6544	666.28	3.25737e+08
sample 12 h NC	25.8458	587.555	2.87249e+08
sample 12 h CCT7	25.5391	718.692	3.51361e+08
sample 12 h CCT7	25.6131	684.609	3.34698e+08
sample 12 h CCT7	25.5342	720.986	3.52482e+08
sample 24 h NC	24.9733	1012.08	4.94793e+08
sample 24 h NC	25.0281	976.37	4.77336e+08
sample 24 h NC	25.147	903.085	4.41508e+08
sample24 h CCT7	22.2637	5988.81	2.92786e+09
sample24 h CCT7	22.8437	4093.09	2.00107e+09
sample24 h CCT7	22.3122	5801.06	2.83607e+09
sample 36 h NC	20.9194	14937.8	7.30291e+09
sample 36 h NC	21.0346	13849.4	6.77081e+09
sample 36 h NC	20.899	15139.2	7.4014e+09
sample 36 h CCT7	20.6476	17857.3	8.73023e+09
sample 36 h CCT7	20.7768	16404.3	8.0199e+09
sample 36 h CCT7	20.6113	18288.2	8.94091e+09
The third biological repetition
std1	6.50345	1.68663e+08	8.24576e+13
std1	6.63239	1.68663e+08	8.24576e+13
std1	6.52322	1.68663e+08	8.24576e+13
std2	9.5507	2.10829e+07	1.03072e+13
std2	9.51196	2.10829e+07	1.03072e+13
std2	9.45221	2.10829e+07	1.03072e+13
std3	13.0653	2.63536e+06	1.2884e+12
std3	12.637	2.63536e+06	1.2884e+12
std3	12.4429	2.63536e+06	1.2884e+12
std4	16.2869	329421	1.6105e+11
std4	16.29	329421	1.6105e+11
std4	16.0591	329421	1.6105e+11
std5	19.4883	41177.6	2.01313e+10
std5	19.4677	41177.6	2.01313e+10
std5	19.112	41177.6	2.01313e+10
std6	22.4365	5147.2	2.51641e+09
std6	22.2597	5147.2	2.51641e+09
std6	22.1216	5147.2	2.51641e+09
std7	25.9723	643.399	3.14551e+08
std7	25.83	643.399	3.14551e+08
std7	25.7394	643.399	3.14551e+08
std8	28.8473	80.4249	3.93189e+07
std8	28.5944	80.4249	3.93189e+07
std8	28.5858	80.4249	3.93189e+07
sample 12 h NC	26.1127	481.35	2.35327e+08
sample 12 h NC	26.2079	452.405	2.21176e+08
sample 12 h NC	26.1863	458.828	2.24316e+08
sample 12 h CCT7	25.9987	518.427	2.53453e+08
sample 12 h CCT7	26.0264	509.151	2.48918e+08
sample 12 h CCT7	26.1021	484.683	2.36956e+08
sample 24 h NC	24.0623	1828.87	8.94113e+08
sample 24 h NC	24.0277	1870.5	9.14465e+08
sample 24 h NC	24.0876	1798.98	8.79501e+08
sample24 h CCT7	22.4497	5225.28	2.55458e+09
sample24 h CCT7	22.5928	4760.43	2.32732e+09
sample24 h CCT7	22.445	5241.23	2.56238e+09
sample 36 h NC	21.2612	11327.6	5.53794e+09
sample 36 h NC	21.3065	10998.9	5.37722e+09
sample 36 h NC	21.2188	11644.9	5.69307e+09
sample 36 h CCT7	20.8536	14770.4	7.22109e+09
sample 36 h CCT7	21.0093	13346.3	6.52487e+09
sample 36 h CCT7	20.86	14709.5	7.19132e+09
